# Supplementary material for: Assessing the In Vitro Digestion of Lactoferrin-Curcumin Nanoparticles Using the Realistic Gastric Model
Source: Nanomaterials (Basel). 2023 Aug 2;13(15):2237. doi: 10.3390/nano13152237 (PMC10421352; doi:10.3390/nano13152237)
Supplement: Supplementary file 1 [file nanomaterials-13-02237-s001.zip]

Archive with 1 entries (1 files):
- nanomaterials-2509710-supplementary.pdf
